# Supplementary material for: An elasticity-curvature illusion decouples cutaneous and proprioceptive cues in active exploration of soft objects
Source: PLoS Comput Biol. 2021 Mar 22;17(3):e1008848. doi: 10.1371/journal.pcbi.1008848 (PMC8016306; doi:10.1371/journal.pcbi.1008848)
Supplement: S1 Table — The final shear moduli for the skin layers are taken as the average of all subjects’ results. Adapted from [35] with permission. (XLSX) [file pcbi.1008848.s009.xlsx]

## Sheet: Sheet1
Subject	Epidermis (MPa)	Dermis (kPa)	Hypodermis (kPa)	R2
#1	1.74	72.74	3.4	0.99
#2	0.83	34.61	1.62	0.99
#3	1.31	54.96	2.57	0.99
#4	0.97	40.48	1.9	0.97
Final Modulus	1.21	50.67	2.37	0.99
