# Supplementary material for: An elasticity-curvature illusion decouples cutaneous and proprioceptive cues in active exploration of soft objects
Source: PLoS Comput Biol. 2021 Mar 22;17(3):e1008848. doi: 10.1371/journal.pcbi.1008848 (PMC8016306; doi:10.1371/journal.pcbi.1008848)
Supplement: S2 Table — Nine stimulus pairs are drawn from the three illusion case spheres for psychophysical experiments. Stimulus ordering within each pair is determined following the rule of ordered sampling with replacement. (XLSX) [file pcbi.1008848.s010.xlsx]

## Sheet: Sheet1
		The second stimulus
		10 kPa-4 mm	90 kPa-6 mm	90 kPa-8 mm
The first stimulus	10 kPa-4 mm	(10,4) (10,4)	(10,4) (90,6)	(10,4) (90,8)
	90 kPa-6 mm	(90,6) (10,4)	(90,6) (90,6)	(90,6) (90,8)
	90 kPa-8 mm	(90,8) (10,4)	(90,8) (90,6)	(90,8) (90,8)
