# Supplementary material for: An elasticity-curvature illusion decouples cutaneous and proprioceptive cues in active exploration of soft objects
Source: PLoS Comput Biol. 2021 Mar 22;17(3):e1008848. doi: 10.1371/journal.pcbi.1008848 (PMC8016306; doi:10.1371/journal.pcbi.1008848)
Supplement: S3 Table — Percent correct responses for each stimulus pair under different experimental conditions with all participants aggregated. Note that the ordering within each pair was consistent with S2 Table. (XLSX) [file pcbi.1008848.s011.xlsx]

## Sheet: Sheet1
Experimental Conditions	Discriminability (percentage of correctness)
	10,4 10,4	10,4 90,6	10,4 90,8	90,6 10,4	90,6 90,6	90,6 90,8	90,8 10,4	90,8 90,6	90,8 90,8	Control Pairs	Test Pairs	All Pairs
Passive same force-rate	70	35	35	35	65	30	50	35	60	65	36.7	46.1
Passive inverse force-rate	85	55	50	40	80	40	40	25	60	75	41.7	52.8
Passive direct force-rate	65	75	70	80	80	65	75	90	90	78.3	75.8	76.7
Active same force-rate	70	66.7	90	83.3	73.3	100	86.7	96.7	86.7	76.7	87.2	83.7
Average	72.5	57.9	61.3	59.6	74.6	58.8	62.9	61.7	74.2	73.8	60.4	64.8
