# Supplementary material for: An elasticity-curvature illusion decouples cutaneous and proprioceptive cues in active exploration of soft objects
Source: PLoS Comput Biol. 2021 Mar 22;17(3):e1008848. doi: 10.1371/journal.pcbi.1008848 (PMC8016306; doi:10.1371/journal.pcbi.1008848)
Supplement: S4 Table — The sensitivity measure, d’, is derived from the hit and false-alarm rates, providing a bias-free measure of detectability. Under the assumption of differencing rule, d’ values for each condition are determined from Table A 5.4 in [39]. (XLSX) [file pcbi.1008848.s012.xlsx]

## Sheet: Sheet1
		The signal detectability
	Stimulus pair*	Hit rate	False-alarm rate	Sensitivity d’
Passive same force-rate	(10,4) & (90,6)	0.35	0.33	0.41
	(10,4) & (90,8)	0.43	0.35	0.84
	(90,6) & (90,8)	0.33	0.38	0
Passive inverse force-rate	(10,4) & (90,6)	0.48	0.18	1.81
	(10,4) & (90,8)	0.45	0.28	1.26
	(90,6) & (90,8)	0.33	0.3	0.5
Passive direct force-rate	(10,4) & (90,6)	0.78	0.28	2.61
	(10,4) & (90,8)	0.73	0.23	2.56
	(90,6) & (90,8)	0.78	0.15	3.13
Active same force-rate	(10,4) & (90,6)	0.75	0.28	2.47
	(10,4) & (90,8)	0.88	0.22	3.4
	(90,6) & (90,8)	0.98	0.2	4.72
* It includes all stimulus pairs that contain either of the two stimuli, e.g., pairs of [10,4-10,4], [10,4-90,6], [90,6-10,4], and [90,6-90,6] are all included in the column “(10,4) & (90,6)”.
